# Supplementary material for: Habitat suitability of four threatened Himalayan species: Asiatic black bear, common leopard, musk deer, and snow leopard
Source: PeerJ. 2023 Sep 25;11:e16085. doi: 10.7717/peerj.16085 (PMC10538300; doi:10.7717/peerj.16085)
Supplement: Supplemental Information 2 [file peerj-11-16085-s002.csv]

Species	X	Y
Asiatic Black Bear	84.1	28.285
Asiatic Black Bear	84.695549	28.546655
Asiatic Black Bear	85.022127	28.484978
Asiatic Black Bear	84.878406	28.555962
Asiatic Black Bear	84.820571	28.518358
Asiatic Black Bear	84.789608	28.482018
Asiatic Black Bear	83.73466	28.155747
Asiatic Black Bear	83.650504	28.110895
Asiatic Black Bear	83.70594	28.335419
Asiatic Black Bear	83.657621	28.322774
Asiatic Black Bear	83.243259	28.513114
Asiatic Black Bear	84.10861	28.26444
Asiatic Black Bear	84.357348	28.513674
Asiatic Black Bear	84.122821	28.425854
Asiatic Black Bear	84.074202	28.36615
Asiatic Black Bear	84.208706	28.356663
Asiatic Black Bear	84.148699	28.310718
Asiatic Black Bear	84.095821	28.354867
Asiatic Black Bear	83.679214	28.518012
Asiatic Black Bear	83.703134	28.4819
Asiatic Black Bear	83.720625	28.464317
Asiatic Black Bear	83.678159	28.417098
Asiatic Black Bear	83.838783	28.438944
Asiatic Black Bear	83.812885	28.422562
Asiatic Black Bear	83.824565	28.417558
Asiatic Black Bear	83.832126	28.372802
Asiatic Black Bear	83.753547	28.354063
Asiatic Black Bear	84.3824	28.553846
Asiatic Black Bear	84.355036	28.517894
Asiatic Black Bear	83.659528	28.656186
Asiatic Black Bear	83.604308	28.697332
Asiatic Black Bear	83.63647	28.690668
Asiatic Black Bear	83.630964	28.617399
Asiatic Black Bear	83.972022	28.391911
Asiatic Black Bear	83.889582	28.427556
Asiatic Black Bear	83.919812	28.360649
Asiatic Black Bear	84.342283	28.271749
Asiatic Black Bear	84.319577	28.299172
Asiatic Black Bear	84.312724	28.408053
Asiatic Black Bear	84.310551	28.340734
Asiatic Black Bear	84.294275	28.279032
Asiatic Black Bear	84.263395	28.326329
Asiatic Black Bear	84.205837	28.292122
Asiatic Black Bear	84.259272	28.25247
Asiatic Black Bear	84.3635	28.301937
Asiatic Black Bear	84.368295	28.367988
Asiatic Black Bear	84.365985	28.332546
Asiatic Black Bear	84.142841	28.261042
Asiatic Black Bear	83.597515	28.620906
Asiatic Black Bear	83.629412	28.64435
Asiatic Black Bear	84.10861	28.26444
Asiatic Black Bear	82.970742	28.520405
Asiatic Black Bear	82.943485	28.52348
Asiatic Black Bear	83.127652	28.503889
Asiatic Black Bear	83.228725	28.513266
Asiatic Black Bear	84.114807	28.444042
Asiatic Black Bear	84.112591	28.43425
Asiatic Black Bear	84.111481	28.423128
Asiatic Black Bear	84.111452	28.416761
Asiatic Black Bear	84.115291	28.398553
Asiatic Black Bear	84.112315	28.388012
Asiatic Black Bear	84.114843	28.383784
Common leopard	84.02602	27.92235
Common leopard	84.05997	27.84808
Common leopard	84.08226	28.20166
Common leopard	83.79653	28.22918
Common leopard	83.79083	28.2306
Common leopard	83.7959	28.2221
Common leopard	84.34842	28.24153
Common leopard	84.51845	28.11412
Common leopard	84.31298	28.26294
Common leopard	83.80369	28.22178
Common leopard	83.7965	28.22923
Common leopard	84.17971	27.76727
Common leopard	83.85235	28.14201
Common leopard	83.83764	28.15546
Common leopard	83.83756	28.161
Common leopard	83.83121	28.18099
Common leopard	83.8064	28.18953
Common leopard	83.77628	28.18936
Common leopard	83.84381	28.17546
Common leopard	83.84445	28.17051
Common leopard	83.83815	28.17227
Common leopard	83.89776	28.17468
Common leopard	83.8003	28.16245
Common leopard	83.79364	28.19803
Common leopard	83.79879	28.20583
Common leopard	83.88193	28.18245
Common leopard	83.86665	28.17489
Common leopard	83.77235	28.17232
Common leopard	83.76683	28.16627
Common leopard	83.77399	28.16573
Common leopard	83.7818	28.16447
Common leopard	83.7947	28.15987
Common leopard	83.4487	28.88977
Common leopard	83.77755	28.1772
Common leopard	83.76785	28.18204
Common leopard	83.7721	28.18597
Common leopard	83.78242	28.19161
Common leopard	83.84431	28.13261
Common leopard	83.84801	28.12852
Common leopard	83.8386	28.13285
Common leopard	83.82539	28.13481
Common leopard	83.79257	28.17753
Common leopard	83.80058	28.26604
Common leopard	83.8026	28.17403
Common leopard	83.86029	28.15445
Common leopard	83.85234	28.15725
Common leopard	83.84588	28.16098
Common leopard	83.81062	28.17389
Common leopard	83.81151	28.16617
Common leopard	83.81745	28.15662
Common leopard	83.83024	28.15825
Common leopard	83.83524	28.14966
Common leopard	83.82952	28.18999
Common leopard	83.8243	28.18227
Common leopard	83.81936	28.18614
Common leopard	83.79885	28.1926
Common leopard	83.80612	28.20114
Common leopard	83.79993	28.19981
Common leopard	83.80017	28.18621
Common leopard	83.77845	28.19509
Common leopard	83.78765	28.19594
Common leopard	83.78576	28.18671
Common leopard	83.78717	28.1819
Common leopard	83.88364	28.16091
Common leopard	83.88168	28.15243
Common leopard	83.15668	28.34012
Common leopard	82.98697	28.41509
Common leopard	83.62228	28.17987
Common leopard	83.61101	28.18487
Common leopard	83.36506	28.52694
Common leopard	83.8567	28.45675
Common leopard	84.50012	28.05711
Common leopard	84.44269	28.52603
Common leopard	84.46121	28.5219
Common leopard	84.41073	28.57242
Common leopard	84.41083	28.57302
Common leopard	84.659954	28.139493
Common leopard	84.548875	27.99022
Common leopard	84.627653	28.034633
Common leopard	84.71703	28.079351
Common leopard	84.633208	28.134666
Common leopard	83.7326	28.15402
Common leopard	83.658056	28.159601
Common leopard	83.649158	28.105391
Common leopard	83.593578	28.031039
Common leopard	83.667775	28.232848
Common leopard	83.702196	28.299904
Common leopard	83.694503	28.325478
Common leopard	83.607045	28.385034
Common leopard	83.72873	28.782116
Common leopard	84.075	28.335
Common leopard	84.07	28.31
Common leopard	84.194	28.253
Common leopard	83.64339	28.60904
Common leopard	84.256999	27.662918
Common leopard	84.052945	28.112364
Common leopard	83.952635	28.204681
Common leopard	83.952555	28.385185
Common leopard	84.054564	28.29493
Common leopard	83.867851	28.379357
Common leopard	83.849111	28.222286
Common leopard	84.156139	28.024094
Common leopard	84.054382	27.933917
Common leopard	84.150181	27.939036
Common leopard	84.460888	27.933157
Common leopard	84.359562	28.023713
Common leopard	84.564398	28.293774
Common leopard	84.563923	28.203527
Common leopard	84.148451	28.640542
Musk deer	84.10232	28.65026
Musk deer	84.10607	28.65659
Musk deer	84.10511	28.64488
Musk deer	84.10985	28.64283
Musk deer	84.11621	28.64125
Musk deer	84.12295	28.64201
Musk deer	84.13153	28.64495
Musk deer	84.13752	28.64372
Musk deer	84.14017	28.64876
Musk deer	84.13801	28.63889
Musk deer	84.13604	28.63453
Musk deer	84.13772	28.62733
Musk deer	84.14234	28.62305
Musk deer	84.14856	28.61923
Musk deer	84.47294	28.61054
Musk deer	84.47039	28.61551
Musk deer	84.46485	28.62124
Musk deer	84.46716	28.65117
Musk deer	84.46767	28.65592
Musk deer	84.47258	28.62615
Musk deer	84.47025	28.62047
Musk deer	84.14064	28.60242
Musk deer	84.18516	28.59943
Musk deer	84.10344	28.62262
Musk deer	84.09776	28.62515
Musk deer	84.09529	28.62986
Musk deer	84.15008	28.63843
Musk deer	84.14363	28.63361
Musk deer	84.35267	28.56946
Musk deer	84.35149	28.56873
Musk deer	83.18639	28.55697
Musk deer	83.19127	28.5544
Musk deer	83.20601	28.55232
Musk deer	82.93751	28.5349
Musk deer	82.93617	28.54687
Musk deer	82.93624	28.54761
Musk deer	83.99217	28.66414
Musk deer	84.05283	28.63972
Musk deer	84.00042	28.66386
Musk deer	83.98108	28.66131
Musk deer	83.93944	28.66978
Musk deer	83.93556	28.67417
Musk deer	83.05523	28.6003
Musk deer	83.0429	28.5925
Musk deer	83.8033	28.790891
Musk deer	84.81159	28.50973
Musk deer	84.67351	28.57001
Musk deer	83.786962	28.962645
Musk deer	84.157005	28.601701
Musk deer	84.143493	28.607198
Musk deer	84.032617	28.641222
Musk deer	83.86228	28.464189
Musk deer	83.973345	28.66334
Musk deer	83.958245	28.667806
Musk deer	84.211357	28.55047
Musk deer	84.178464	28.572001
Musk deer	84.242309	28.543846
Musk deer	84.176182	28.596274
Musk deer	83.803296	28.790828
Musk deer	83.81327	28.781827
Musk deer	83.783957	28.785086
Musk deer	83.76639	28.77668
Snow leopard	83.98009	28.7731
Snow leopard	83.93971	28.73891
Snow leopard	83.97782	28.73317
Snow leopard	83.9842	28.74433
Snow leopard	83.99237	28.70735
Snow leopard	83.9849	28.68005
Snow leopard	84.01315	28.64559
Snow leopard	84.03255	28.68195
Snow leopard	83.84324	28.70858
Snow leopard	84.14926	28.65084
Snow leopard	84.26497	28.72336
Snow leopard	84.27538	28.77725
Snow leopard	84.25184	28.77912
Snow leopard	84.2662	28.76561
Snow leopard	84.2587	28.75332
Snow leopard	83.79628	28.76733
Snow leopard	83.85362	28.79242
Snow leopard	83.87133	28.85696
Snow leopard	83.67048	28.83594
Snow leopard	83.91097	28.90243
Snow leopard	83.90075	29.28429
Snow leopard	83.7657	28.89792
Snow leopard	84.47899	28.50966
Snow leopard	84.4745	28.51375
Snow leopard	84.47287	28.66864
Snow leopard	84.35441	28.56167
Snow leopard	84.35756	28.56547
Snow leopard	84.36058	28.57887
Snow leopard	84.36357	28.58274
Snow leopard	84.3683	28.58521
Snow leopard	84.4202	28.59387
Snow leopard	84.42567	28.59619
Snow leopard	84.41612	28.58733
Snow leopard	84.44871	28.59728
Snow leopard	84.4718	28.62545
Snow leopard	84.35347	28.56959
Snow leopard	84.35844	28.57196
Snow leopard	84.37071	28.51295
Snow leopard	84.42501	28.52696
Snow leopard	84.43134	28.52796
Snow leopard	84.45997	28.52319
Snow leopard	84.47526	28.49869
Snow leopard	84.47826	28.50295
Snow leopard	84.44946	28.52656
Snow leopard	84.39828	28.5217
Snow leopard	84.438	28.52747
Snow leopard	84.45787	28.51814
Snow leopard	84.48266	28.50587
Snow leopard	84.48153	28.49831
Snow leopard	84.48557	28.4944
Snow leopard	84.46894	28.51561
Snow leopard	83.62236	28.74063
Snow leopard	83.59391	28.68088
Snow leopard	83.193254	28.535428
Snow leopard	83.178562	28.538339
Snow leopard	83.180681	28.552384
Snow leopard	83.175866	28.56054
Snow leopard	83.112057	28.573089
Snow leopard	83.165624	28.544371
Snow leopard	83.144114	28.559585
Snow leopard	83.15411	28.544889
